# Supplementary material for: Fusarium musae from Diseased Bananas and Human Patients: Susceptibility to Fungicides Used in Clinical and Agricultural Settings
Source: J Fungi (Basel). 2021 Sep 21;7(9):784. doi: 10.3390/jof7090784 (PMC8467134; doi:10.3390/jof7090784)
Supplement: Supplementary file 1 [file jof-07-00784-s001.zip]

Archive with 3 entries (2 files):
- jof-1383643-supplementary/
- jof-1383643-supplementary/Supplementary figure.pdf
- jof-1383643-supplementary/Table S1_new.pdf
